# Supplementary material for: IKZF1plus is a frequent biomarker of adverse prognosis in Mexican pediatric patients with B-acute lymphoblastic leukemia
Source: Front Oncol. 2024 Apr 3;14:1337954. doi: 10.3389/fonc.2024.1337954 (PMC11022689; doi:10.3389/fonc.2024.1337954)
Supplement: Supplementary file 1 [file DataSheet_1.xlsx]

## Sheet: ST1 Demographic Data
SUPLEMENTARY TABLE 1A
Place of Resident	Count
PUEBLA	60
ESTADO DE MEXICO	43
CDMX	34
OAXACA	34
VERACRUZ	13
TLAXCALA	11
HIDALGO	6
GUERRERO	3
CULIACAN	1
MORELOS	1
SUPLEMENTARY TABLE 1B
Medical Institution Attended	Count
Centro Medico Nacional La Raza. IMSS. CDMX	50
Instituto Nacional de Pediatria. SSA. CDMX	35
Hospital Para el Niño Poblano. SSA. Puebla	32
Centro Medico Nacional 20 de Noviembre. ISSSTE. CDMX	18
Hospital de la Niñez Oaxaqueña. Oaxaca	21
Hospital De Especialidades IMSS San José. Puebla	11
Hospital Juarez de Mexico. SSA. CDMX	8
Centro Medico Nacional Siglo XXI. IMSS. CDMX	5
Hospital Infantil de Tlaxcala. SSA. Tlaxcala	5
Hospital Regional Río Blanco Veracruz. SSA. Veracruz	5
Hospital General de Mexico. SSA. CDMX	4
Hospital General de Zona 01. IMSS. CDMX	3
Hospital de Alta Especialidad de Veracruz. SSA. Veracruz	4
Hospital ABC Mexico. CDMX	1
Hospital General De Zona 1. IMSS. Tlaxcala	1
Hospital General del Sur de Tlaxcala. SSA. Tlaxcala	1
Hospital General Regional #1. IMSS. Culiacan	1
Hospital General Zona 01. IMSS. Oaxaca	1
abbr: Ciudad de Mexico (CDMX), Instituo Mexicano del Seguro Social (IMSS), Instituto de Seguridad y Servicios Sociales de los Trabajadores del Estado (ISSSTE), Secretaria de Salud (SSA)

## Sheet: ST2 Treatment Scheme
SUPLEMENTARY TABLE 2
Patients per treatment scheme	Count	IKZF1plus positive patients
St. Jude XV	58	10
DFCI 00-01	49	7
BFM-95	38	13
St. Jude XIII	32	5
AIEOP-BFM ALL 2017	10	3
St. Jude XVI	1	0
Unavailable Information	18	7

## Sheet: ST3 Sequence Variants Analysis
SUPLEMENTARY TABLE 3
Sequence Variant in PAX5
Sample	Additional PAX5 alterations in the same patient	PAX5 Mutation	VF %	ACMG	rs or COSMIC ID	Oncogenicity Computed Classification ( According to Franklin by Genoox Platform as of October2023)	Oncogenicity Evidence. Criteria meet according to ClinGen-CGC-VICC Guidelines (PMID: 35101336 )
CA807-1	Deletion	NM_016734.2:c.77T>G, p.Val26Gly	31	LP	rs926053251	6 I LikelyOncogenic	The aggregated score predicts a deleterious effect, (0.985, Deleterious 0.7-1), absent from gnomAD exomes and genomes. Same amino acid change with more than 0.05% frequency in COSMIC for total or a specific cancer type, with at least 5 samples for same amino acid change, and at least 10 samples for same amino acid position, and less than 0.005% in gnomAD. Total same amino acid change frequency: 0…
CA915-1	Gain	NM_016734.2:c.46+1G>A	26	LP	N/A	9 I LikelyOncogenic	Absent from controls in gnomAD. Null variant in a bona fide tumor suppressor gene.Predicted to undergo NMD, not located in last exon or last 50bp of preliminary exon. Exon skipping disrupts reading frame
CA920-1	Deletion	NM_016734.2:c.1073G>A, p.Trp358Ter	44	LP	COSM6917243	5 I ModerateOncogenicSupport	Absent from controls in gnomAD. A null variant in a bona fide tumor suppressor gene. Truncated region is critical to protein function.
CA1220-1	Deletion	NM_016734.2:c.197G>A, p.Ser66Asn	93	VUS	N/A	3 I LowOncogenicSupport	Absent from controls in gnomAD. Aggregated score predicts a deleterious effect: 0.863 (Deleterious 0.7-1)
CA1853-1	Gain	NM_016734.2:c.388C>A, p.Pro130Thr	21	LP	N/A	2 I LowOncogenicSupport	Absent from controls in gnomAD. Aggregated score predicts a deleterious effect: 0.994 (Deleterious 0.7-1)
CA1362-1	None	NM_016734.2:c.967G>T, p.Gly323Ter	24	LP	N/A	9 I LikelyOncogenic	Absent from controls in gnomAD. A null variant in a bona fide tumor suppressor gene. Predicted to undergo NMD, not located in last exon or last 50bp of the preliminary exon. ( located in exon 8 out of 10 coding exons).
CA2246-1	None	NM_016734.2:c.134_147del, p.Ala45GlufsTer25	13	LP	N/A	9 I LikelyOncogenic	Null variant in a bona fide tumor suppressor gene
CA1403-1	None	NM_016734.2:c.963dup, p.Ala322ArgfsTer19	26	LP	rs780753361	9 I LikelyOncogenic	Absent from controls in gnomAD. Null variant in a bona fide tumor suppressor gene.Predicted to undergo NMD, not located in last exon or last 50bp of the preliminary exon. (located in exon 8 out of 10 coding exons)
CA1467-1	None	NM_016734.2:c.263dup, p.Val90GlyfsTer12	32	LP	N/A	9 I LikelyOncogenic	Absent from controls in gnomAD. Predicted to undergo NMD, not located in last exon or last 50bp of preliminary exon. Coding exon number 3 out of 10 coding exons (5 out of total exons)
CA1682-1	None	NM_016734.2:c.963dup,p.Ala322ArgfsTer19	27	LP	rs780753361	9 I LikelyOncogenic	Absent from controls in gnomAD. Null variant in a bona fide tumor suppressor gene.Predicted to undergo NMD, not located in last exon or last 50bp of the preliminary exon. (located in exon 8 out of 10 coding exons)
CA1856-1	None	NM_016734.2:c.963dup,Ala322ArgfsTer19	25	LP	rs780753361	9 I LikelyOncogenic	Absent from controls in gnomAD. Null variant in a bona fide tumor suppressor gene.Predicted to undergo NMD, not located in last exon or last 50bp of the preliminary exon. (located in exon 8 out of 10 coding exons)
CA845-1	None	NM_016734.2:c.401C>G, p.Ser134Cys	42	LP	N/A	2 I LowOncogenicSupport	The aggregated score predicts a deleterious effect, (0.983, Deleterious 0.7-1), absent from gnomAD exomes and genomes
CA949-1	Deletion	NM_016734.2:c.1018_1032del, p.Glu340_Ser344del	63	VUS	N/A	4 I ModerateOncogenicSupport	Protein length changes as a result of in-frame deletions/insertions in a known oncogene or tumor suppressor gene. Absent from controls in gnomAD
CA1218-1	Both allele mutated	NM_016734.2:c.1074del, p.Trp358Ter	21	LP	COSM6917243	5 I ModerateOncogenicSupport	Absent from controls in gnomAD. Null variant in a bona fide tumor suppressor gene. Truncated region is critical to protein function
		NM_016734.2:c.613G>T, p.Glu205Ter	63	LP	COSM5320244	9 I LikelyOncogenic	Absent from controls in gnomAD. Null variant in a bona fide tumor suppressor gene.Predicted to undergo NMD, not located in last exon or last 50bp of the preliminary exon. (located in exon 6 out of 10 coding exons)
CA1865-1	Both allele mutated	NM_016734.2:c.583_584insCGGGGGAGCAA, p.Asn195ThrfsTer87	39	LP	N/A	9 I LikelyOncogenic	Absent from controls in gnomAD. Predicted to undergo NMD, not located in last exon or last 50bp of preliminary exon. Coding exon number 5 out of 10 coding exons (5 out of total exons)
		NM_016734.2:c.239C>G, p.Pro80Arg	41	LP	N/A	6 I LikelyOncogenic	Absent from controls in gnomAD. Same amino acid change with more than 0.05% frequency in COSMIC for total or a specific cancer type, with at least 5 samples for same amino acid change, and at least 10 samples for same amino acid position, and less than 0.005% in gnomAD: Total same amino acid change frequency: 1.219% (43 out of 3528 samples).Total same amino acid position count: 43. Top cancer typ…
Sequence Variant in IKZF1
Sample	Additional IKZF1 alterations in the same patient	IKZF1 Mutation	VF %	ACMG	rs or COSMIC ID	Oncogenicity Computed Classification ( According to Franklin by Genoox Platform as of October2023)	Oncogenicity Evidence. Criteria meet according to ClinGen-CGC-VICC Guidelines (PMID: 35101336 )
CA834-1	None	NM_006060.5:c.475A>T,:p.Asn159Tyr	58	LP	N/A	4 I ModerateOncogenicSupport	Absent from controls (or at an extremely low frequency) in gnomAD. Exonic hotspot 11 pathogenic or likely pathogenic reported variants were found in a 168bp region surrounding this variant in exon 5 within the region 50450237-50450405 without any missense benign variants. Aggregated score predicts a deleterious effect Aggregated score: 0.703
CA2243-1	None	NM_006060.5:c.475A>T,:p.Asn159Tyr	58	LP	N/A	4 I ModerateOncogenicSupport	Absent from controls (or at an extremely low frequency) in gnomAD. Exonic hotspot 11 pathogenic or likely pathogenic reported variants were found in a 168bp region surrounding this variant in exon 5 within the region 50450237-50450405 without any missense benign variants. Aggregated score predicts a deleterious effect Aggregated score: 0.703
CA821-1	Deletion	NM_006060.5:c.530T>C, p.Leu177Pro	19	LP	N/A	3 I LowOncogenicSupport	Non-synonymous variant is located in a critical and well-established part of a functional domain
CA827-1	Deletion	NM_006060.5:c.271A>T, p.Lys91Ter	15	LP	N/A	9 I LikelyOncogenic	Null variant in a bona fide tumor suppressor gene
CA1210-1	Deletion	NM_006060.5:c.436_438delinsGGGCTCCCTAA, p.Gln146GlyfsTer50	40	LP	N/A	11 I Oncogenic	Null variant in a bona fide tumor suppressor gene. Non-synonymous variant is located in a critical and well-established part of a functional domain
CA1083-1	None	NM_006060.5:c.26T>C, p.Met9Thr	49	VUS	N/A	1 I Uncertain	Absent from controls (or at an extremely low frequency) in gnomAD
CA1822-1	Deletion	NM_006060.5:c.247C>T, p.Arg83Ter	16	P	COSM3265396	9 I LikelyOncogenic	Null variant in a bona fide tumor suppressor gene
CA2173-1	Deletion	NM_006060.5:c.450C>A, p.Cys150Ter	38	LP	N/A	11 I Oncogenic	Null variant in a bona fide tumor suppressor gene. Non-synonymous variant is located in a critical and well-established part of a functional domain
CA2086-1	Both allele mutated and deletion	NM_006060.5:c.336_337insGA,p.Pro113AspfsTer6	12	LP	N/A	9 I LikelyOncogenic	Null variant in a bona fide tumor suppressor gene
		NM_006060.5:c.1531C>T, p.Arg511Ter	11	VUS	COSM1090587	3 I LowOncogenicSupport	Absent from controls (or at an extremely low frequency) in gnomAD.
Sequence Variant in CDKN2A
Sample	Additional CDKN2A alterations in the same patient	CDKN2A Mutation	VF %	ACMG	rs or COSMIC ID	Oncogenicity Computed Classification ( According to Franklin by Genoox Platform as of October2023)	Oncogenicity Evidence. Criteria meet according to ClinGen-CGC-VICC Guidelines (PMID: 35101336 )
CA884-1	None	NM_000077.4:c.151-6_151delinsC, p.Val51delins???	49	LP	N/A	9 I LikelyOncogenic	Absent from controls (or at an extremely low frequency) in gnomAD. Altered region is critical to protein function Number of pathogenic non-nonsense variants in skipped exon: 1 Variant removes more than 10% of transcript (3.0% of transcript.)
CA1853-1	Deletion	NM_000077.4:c.174_185delinsGG, Val59GlyfsTer84	48	LP	N/A	9 I LikelyOncogenic	Absent from controls (or at an extremely low frequency) in gnomAD. Predicted to undergo NMD, not located in last exon or last 50bp of preliminary exon. Coding exon number 2 out of 3 coding exons (2 out of total exons).
CA1976-1	None	NM_000077.4:c.235A>C, p.Thr79Pro	19	VUS	N/A	3 I LowOncogenicSupport	Non-synonymous variant is located in a critical and well-established part of a functional domain
CA2254-1	None	NM_000077.4:c.146T>C, p.Ile49Thr	49	VUS	COSM303861	9 I LikelyOncogenic	Allele frequency is greater than expected for disorder
Sequence Variant in CDKN2B
Sample	Additional CDKN2B alterations in the same patient	CDKN2B Mutation	VF %	ACMG	rs or COSMIC ID	Oncogenicity Computed Classification ( According to Franklin by Genoox Platform as of October2023)	Oncogenicity Evidence. Criteria meet according to ClinGen-CGC-VICC Guidelines (PMID: 35101336 )
CA936-1	None	NM_004936.3:c.131A>G, p.Asn44Ser	52	VUS	N/A	1 I Uncertain	Absent from controls (or at an extremely low frequency) in gnomAD.
CA1670-1	None	NM_004936.3:c.131A>G, p.Asn44Ser	49	VUS	N/A	1 I Uncertain	Absent from controls (or at an extremely low frequency) in gnomAD.
Sequence Variant in ERG
Sample	Additional ERG alterations in the same patient	ERG Mutation	VF %	ACMG	rs or COSMIC ID	Oncogenicity Computed Classification ( According to Franklin by Genoox Platform as of October2023)	Oncogenicity Evidence. Criteria meet according to ClinGen-CGC-VICC Guidelines (PMID: 35101336 )
CA871-1	None	NM_004449.4:c.678G>A, p.Met226Ile	27	VUS	COSM404727	Uncertain Significance
CA1315-1	None	NM_004449.4:c.1051G>A,p.Ala351Thr	39	VUS	COSM8915566	Uncertain Significance	MetaRNN = 0.851 is between 0.841 and 0.939 ⇒ moderate pathogenic.
CA1666-1	None	NM_004449.4:c.1036G>A, p.Asp346Asn	17	VUS	N/A	Uncertain Significance	Variant not found in gnomAD genomes, good gnomAD genomes coverage = 30.4. Variant not found in gnomAD exomes, good gnomAD exomes coverage = 94.1.
CA1851-1	None	NM_004449.4:c.1037A>G, p.Asp346Gly	69	VUS	N/A	Uncertain Significance	Variant not found in gnomAD genomes, good gnomAD genomes coverage = 30.6. Variant not found in gnomAD exomes, good gnomAD exomes coverage = 94.1.
CA1986-1	None	NM_004449.4:c.592_593insGGA, p.His198delinsArgAsn	15	VUS	N/A	Uncertain Significance	Protein coding length changes as a result of in frame variant in gene ERG, and this variant is not located in a repeat region.

## Sheet: ST4 CNAs Analysis
SUPLEMENTARY TABLE 4
CNVs in IKZF1
Sample	Detected alterations	Genomic Location (GRCh37.p13)	Implicated Exons (NM_006060)	Type of alteration	†% VAF
CA1047-1	IKZF1-DEL	chr7:50412890-50463635	EX 4-7	Partial
CA1127-1	IKZF1-SV-DEL	chr7:50412894-50463645	EX 4-7	Partial	34.92
CA1166-1	IKZF1-DEL	chr7:50344320-50468363	EX 1-8	Full Gene Event
CA1210-1	IKZF1-DEL SEQ	chr7:50358660-50367260	EX 2-3	Full Gene Event
CA1218-1	IKZF1-SV-DEL	chr7:50412890-50463635	EX 4-7	Partial	40.18
CA1243-1	IKZF1-DEL	chr7:50344320-50468363	EX 1-8	Full Gene Event
CA1324-1	IKZF1-SV-DEL	chr7:50412896-50463642	EX 4-7	Partial	22.22
CA1362-1	IKZF1-SV-DEL	chr7:50347373-50463639	EX1-IN8	Partial	40.75
CA1366-1	IKZF1-SV-DEL	chr7:50412890-50463630	EX 4-7	Partial	41.9
CA1371-1	IKZF1-SV-DEL	chr7:50412886-50463644	EX 4-7	Partial	40.34
CA1396-1	IKZF1-SV-DEL	chr7:50347387-50463637	EX1-IN8	Partial	63.25
CA1402-1	IKZF1-SV	chr7:50412890-50463645	EX 4-7	Partial	6.99
CA1448-1	IKZF1-DEL	chr7:50454909-50468363	EX 6-8	Full Gene Event
CA1529-1	IKZF1-SV-DEL	chr7:50412894-50463632	EX 4-7	Partial	25.89
CA1572-1	IKZF1-DEL	chr7:50344320-50468363	EX 1-8	Full Gene Event
CA1657-1	IKZF1-SV-DEL	chr7:50412877-50463637	EX 4-7	Partial	44.1
CA1658-1	IKZF1-SV	chr7:50412892-50463632	EX 4-7	Partial	3.68
CA1664-1	IKZF1-SV-DEL	chr7:50347389-50463629	EX1-IN8	Partial	45.24
CA1673-1	IKZF1-SV-DEL	chr7:50412891-50463631	EX 4-7	Partial	40.23
CA1675-1	IKZF1-SV	chr7:50412894-50463634	EX 4-7	Partial	0.13
CA1676-1	IKZF1-SV-DEL	chr7:50347383-50434963	EX1-IN3	Partial	79.78
CA1682-1	IKZF1-SV-DEL	chr7:50412891-50463631	IN4-IN7	Partial	57.27
CA1748-1	IKZF1-SV-DEL	chr7:50446114-50463633	IN4-IN7	Partial	99.1
CA1749-1	IKZF1-DEL	chr7:50344320-50468363	EX 1-8	Full Gene Event
CA1750-1	IKZF1-SV-DEL	chr7:50412895-50463631	EX 4-7	Partial	42.22
CA1822-1	IKZF1-SV-DEL-SEQ	chr7:50346982-50463630	EX1-IN8	Partial	49.46
CA1849-1	IKZF1-DEL	chr7:50344320-50468363	EX 1-8	Full Gene Event
CA1852-1	IKZF1-SV	chr7:50443412-50463653	EX 4-7	Partial	100
CA1854-1	IKZF1-DEL	chr7:50344320-50468363	EX 1-8	Full Gene Event
CA1857-1	IKZF1-DEL	chr7:50344320-50468363	EX 1-8	Full Gene Event
CA1886-1	IKZF1-DEL	chr7:50412895-50463631	EX 4-7	Partial
CA1889-1	IKZF1-DEL	chr7:50344320-50468363	EX 1-8	Full Gene Event
CA1976-1	IKZF1-DEL	chr7:50344320-50468363	EX 1-8	Full Gene Event
CA2054-1	IKZF1-DEL	chr7:50344320-50468363	EX 1-8	Full Gene Event
CA2064-1	IKZF1-SV-DEL	chr7:50412892-50463646	EX 4-7	Partial	37.68
CA2086-1	IKZF1-SV-DEL-SEQ	chr7:50347388-50463644	EX1-IN8	Partial	5.97
CA2098-1	IKZF1-SV-DEL	chr7:50412894-50463635	EX 4-7	Partial	44.22
CA2100-1	IKZF1-SV-DEL	chr7:50412869-50463648	EX 4-7	Partial	51.23
CA2106-1	IKZF1-SV-DEL	chr7:50412893-50463631	EX 4-7	Partial	64.98
CA2158-1	IKZF1-SV-DEL	chr7:50412890-50463635	EX 4-7	Partial	63.14
CA2173-1	IKZF1-SV-DEL-SEQ	chr7:50347387-50434963	EX1-IN7	Partial	30.54
CA2246-1	IKZF1-SV-DEL	chr7:50412893-50463631	EX 4-7	Partial	13.06
CA2255-1	IKZF1-DEL	chr7:50344320-50468363	EX 1-8	Full Gene Event
CA2256-1	IKZF1-DEL	chr7:50344320-50468363	EX 1-8	Full Gene Event
CA821-1	IKZF1-SV-DEL-SEQ	chr7:50412891-50463630	EX 4-7	Partial	34.44
CA827-1	IKZF1-SV-DEL-SEQ	chr7:50412894-50463631	EX 4-7	Partial	7.9
CA837-1	IKZF1-SV	chr7:50412888-50463635	EX 4-7	Partial	1.36
CA838-1	IKZF1-SV	chr7:50412895-50419917	IN3-IN3	Partial	0.94
CA846-1	IKZF1-DEL	chr7:50344320-50468363	EX 1-8	Full Gene Event
CA847-1	IKZF1-SV-DEL	chr7:50412894-50463634	EX 4-7	Partial	30.97
CA866-1	IKZF1-SV-DEL	chr7:50412893-50463645	EX 4-7	Partial	12.46
CA867-1	IKZF1-SV	chr7:50412894-50463636	EX 4-7	Partial	3.86
CA871-1	IKZF1-SV-DEL	chr7:50412893-50463634	EX 4-7	Partial	62.48
CA898-1	IKZF1-DEL	chr7:50391775-20459450	EX 1-7	Partial
CA899-1	IKZF1-SV-DEL	chr7:50347383-50434569	EX1-IN3	Partial	46.61
CA900-1	IKZF1-SV-DEL	chr7:50412893-50463650	EX 4-7	Partial	65.92
CA901-1	IKZF1-DEL	chr7:50344360	EX 1	Partial
CA905-1	IKZF1-SV-DEL	chr7:50412891-50463632	EX 4-7	Partial	16.89
CA911-1	IKZF1-DEL	chr7:50344360	EX 1	Partial
CA912-1	IKZF1-DEL	chr7:50344360	EX 1	Partial
CA915-1	IKZF1-DEL	chr7:50344360	EX 1	Partial
CA917-1	IKZF1-DEL	chr7:50344320-50468363	EX 1-8	Full Gene Event
CA918-1	IKZF1-DEL	chr7:50344320-50468363	EX 1-8	Full Gene Event
CA920-1	IKZF1-DEL	chr7:50344320-50468363	EX 1-8	Full Gene Event
CA921-1	IKZF1-SV-DEL	chr7:50347386-50463637	EX1-IN7	Partial	50.28
CA928-1	IKZF1-DEL	chr7:50344320-50468363	EX 1-8	Full Gene Event
CA931-1	IKZF1-DEL	chr7:50344320-50468363	EX 1-8	Full Gene Event
CA932-1	IKZF1-SV-DEL	chr7:50412893-50463634	EX 4-7	Partial	45.5
CA935-1	IKZF1-DEL	chr7:50344320-50468363	EX 1-8	Full Gene Event
CA949-1	IKZF1-SV-DEL	chr7:50347383-50463634	EX1-IN1	Partial	45.37
CA952-1	IKZF1-DEL	chr7:50344320-50468363	EX 1-8	Full Gene Event
†% VAF: Just for those with detected structural variation.
SV: Structural Variation, DEL: Deletion, SEQ: sequence variant, EX: Exon, IN: Intron
CNVs in PAX5
Sample	Detected alterations	Genomic Location (GRCh37.p13)	Implicated Exons (NM_016734.2)	Type of alteration
CA1052-1	PAX5-DEL	chr9:36923382-36966586	EX 6-7	Partial
CA1220-1	PAX5-DEL-SEQ	chr9:36840500-37034038	EX 1-10	Full Gene Event
CA1274-1	PAX5-DEL	chr9:37033950-37034038	EX 1	Partial
CA1315-1	PAX5-DEL	chr9:36840500-37034038	EX 1-10	Full Gene Event
CA1316-1	PAX5-DEL	chr9:36966526-37034038	EX 1-6	Partial
CA1366-1	PAX5-DEL	chr9:36966419-37020826	EX 2-6	Partial
CA1371-1	PAX5-DEL	chr9:36840500-37020826	EX 2-10	Partial
CA1656-1	PAX5-DEL	chr9:36966419-37020826	EX 2-6	Partial
CA1657-1	PAX5-DEL	chr9:36840500-37034038	EX 1-10	Full Gene Event
CA1666-1	PAX5-DEL	chr9:36840500-37034038	EX 1-10	Full Gene Event
CA1669-1	PAX5-DEL	chr9:36840500-37002736	EX 5-10	Partial
CA1673-1	PAX5-DEL	chr9:37002490-37020826	EX 2-5	Partial
CA1677-1	PAX5-DEL	chr9:37002490-37020826	EX 2-5	Partial
CA1747-1	PAX5-GAIN	chr9:37002490-37020826	EX 2-5	Partial
CA1849-1	PAX5-DEL	chr9:37002490-37034038	EX 1-5	Partial
CA1853-1	PAX5-GAIN-SEQ	chr9:37002490-37020826	EX 2-5	Partial
CA1857-1	PAX5-DEL	chr9:36840500-37034038	EX 1-10	Full Gene Event
CA1889-1	PAX5-DEL	chr9:36840500-37020826	EX 2-10	Partial
CA1986-1	PAX5-DEL	chr9:37002490-37020826	EX 2-5	Partial
CA1988-1	PAX5-DEL	chr9:36840500-37034038	EX 1-10	Full Gene Event
CA1989-1	PAX5-DEL	chr9:36966419-37020826	EX 2-6	Partial
CA2064-1	PAX5-DEL	chr9:36881895-37020826	EX 2-8	Partial
CA2098-1	PAX5-DEL	chr9:36923280-36966746	EX 6-7	Partial
CA2106-1	PAX5-DEL	chr9:36966419-37020826	EX 2-6	Partial
CA2160-1	PAX5-DEL	chr9:36966419-37020826	EX 2-6	Partial
CA2173-1	PAX5-DEL	chr9:36840500-37034038	EX 1-10	Full Gene Event
CA2216-1	PAX5-DEL	chr9:36840500-37034038	EX 1-10	Full Gene Event
CA2255-1	PAX5-DEL	chr9:36840500-37002920	EX 5-10	Partial
CA2283-1	PAX5-DEL	chr9:36840500-37034038	EX 1-10	Full Gene Event
CA807-1	PAX5-DEL-SEQ	chr9:36840500-37034038	EX 1-10	Full Gene Event
CA824-1	PAX5-DEL	chr9:36923280-36923495	EX 7	Partial
CA837-1	PAX5-GAIN	chr9:36840500-37034038	EX 1-10	Full Gene Event
CA846-1	PAX5-DEL	chr9:36840500-37034038	EX 1-10	Full Gene Event
CA847-1	PAX5-DEL	chr9:37002680-37034038	EX 1-5	Partial
CA869-1	PAX5-DEL	chr9:36840500-36846939	EX 10	Partial
CA885-1	PAX5-DEL	chr9:36840500-37034038	EX 1-10	Full Gene Event
CA898-1	PAX5-DEL	chr9:37002490-37020826	EX 2-5	Partial
CA905-1	PAX5-DEL	chr9:36966419-37015236	EX 3-6	Partial
CA915-1	PAX5-GAIN-SEQ	chr9:37002490-37002920	EX 5	Partial
CA920-1	PAX5-DEL-SEQ	chr9:36966419-37020826	EX 2-6	Partial
CA921-1	PAX5-DEL	chr9:36992699-37024272	EX 2-5	Partial
CA931-1	PAX5-DEL	chr9:36992699-37024272	EX 2-5	Partial
CA932-1	PAX5-DEL	chr9:36840500-37034038	EX 1-10	Full Gene Event
CA949-1	PAX5-DEL-SEQ	chr9:36840500-37034038	EX 1-10	Full Gene Event
CA952-1	PAX5-DEL	chr9:36840500-37034038	EX 1-10	Full Gene Event
CNVs in CDKN2A
Sample	Detected alterations	Genomic Location (GRCh37.p13)	Implicated Exons (NM_000077 )	Type of alteration	Homozygous
CA1019-1	CDKN2A-DEL	chr9:21968530-22000081	EX 1-3	Full Gene Event	NON
CA1047-1	CDKN2A-DEL	chr9:21974295-21979535	EX 1	Partial	NON
CA1048-1	CDKN2A-DEL	chr9:21968530-22000081	EX 1-3	Full Gene Event	NON
CA1050-1	CDKN2A-DEL	chr9:21968530-22000081	EX 1-3	Full Gene Event	YES
CA1051-1	CDKN2A-DEL	chr9:21968530-22000081	EX 1-3	Full Gene Event	YES
CA1127-1	CDKN2A-DEL	chr9:21974295-21979535	EX 1	Partial	NON
CA1151-1	CDKN2A-DEL	chr9:21968530-22000081	EX 1-3	Full Gene Event	NON
CA1153-1	CDKN2A-DEL	chr9:21967875-21967936	EX 1-3	Partial	NON
CA1220-1	CDKN2A-DEL	chr9:21968530-22000081	EX 1-3	Full Gene Event	YES
CA1274-1	CDKN2A-DEL	chr9:21968530-22000081	EX 1-3	Full Gene Event	NON
CA1315-1	CDKN2A-DEL	chr9:21968530-22000081	EX 1-3	Full Gene Event	YES
CA1324-1	CDKN2A-DEL	chr9:21968530-22000081	EX 1-3	Full Gene Event	YES
CA1366-1	CDKN2A-DEL	chr9:21968530-22000081	EX 1-3	Full Gene Event	YES
CA1371-1	CDKN2A-DEL	chr9:21968530-22000081	EX 1-3	Full Gene Event	YES
CA1408-1	CDKN2A-DEL	chr9:21968530-22000081	EX 1-3	Full Gene Event	YES
CA1529-1	CDKN2A-DEL	chr9:21974295-21979535	EX 1	Partial	NON
CA1562-1	CDKN2A-DEL	chr9:21968530-22000081	EX 1-3	Full Gene Event	NON
CA1582-1	CDKN2A-DEL	chr9:21968530-22000081	EX 1-3	Full Gene Event	YES
CA1657-1	CDKN2A-DEL	chr9:21974295-21979535	EX 1	Partial	YES
CA1660-1	CDKN2A-DEL	chr9:21968530-22000081	EX 1-3	Full Gene Event	NON
CA1662-1	CDKN2A-DEL	chr9:21968530-22000081	EX 1-3	Full Gene Event	NON
CA1666-1	CDKN2A-DEL	chr9:21968530-22000081	EX 1-3	Full Gene Event	YES
CA1669-1	CDKN2A-DEL	chr9:21968530-22000081	EX 1-3	Full Gene Event	YES
CA1675-1	CDKN2A-DEL	chr9:21968530-22000081	EX 1-3	Full Gene Event	YES
CA1677-1	CDKN2A-DEL	chr9:21968530-22000081	EX 1-3	Full Gene Event	NON
CA1682-1	CDKN2A-DEL	chr9:21974295-21979535	EX 1	Partial	NON
CA1747-1	CDKN2A-DEL	chr9:21968530-22000081	EX 1-3	Full Gene Event	YES
CA1749-1	CDKN2A-DEL	chr9:21974295-21979535	EX 1	Partial	YES
CA1750-1	CDKN2A-DEL	chr9:21968530-22000081	EX 1-3	Full Gene Event	YES
CA1822-1	CDKN2A-DEL	chr9:21974295-21979535	EX 1	Partial	NON
CA1853-1	CDKN2A-DEL SEQ	chr9:21968530-22000081	EX 1-3	Full Gene Event	NON
CA1854-1	CDKN2A-DEL	chr9:21968530-22000081	EX 1-3	Full Gene Event	YES
CA1988-1	CDKN2A-DEL	chr9:21968530-22000081	EX 1-3	Full Gene Event	YES
CA1989-1	CDKN2A-DEL	chr9:21968530-22000081	EX 1-3	Full Gene Event	NON
CA2064-1	CDKN2A-DEL	chr9:21968530-22000081	EX 1-3	Full Gene Event	YES
CA2098-1	CDKN2A-DEL	chr9:21968530-22000081	EX 1-3	Full Gene Event	YES
CA2160-1	CDKN2A-DEL	chr9:21968530-22000081	EX 1-3	Full Gene Event	YES
CA2173-1	CDKN2A-DEL	chr9:21968530-22000081	EX 1-3	Full Gene Event	YES
CA2211-1	CDKN2A-DEL	chr9:21968530-22000081	EX 1-3	Full Gene Event	NON
CA2216-1	CDKN2A-DEL	chr9:21968530-22000081	EX 1-3	Full Gene Event	YES
CA2217-1	CDKN2A-DEL	chr9:21968530-22000081	EX 1-3	Full Gene Event	YES
CA2220-1	CDKN2A-DEL	chr9:21968530-22000081	EX 1-3	Full Gene Event	NON
CA2246-1	CDKN2A-DEL	chr9:21968530-22000081	EX 1-3	Full Gene Event	NON
CA2255-1	CDKN2A-DEL	chr9:21968530-22000081	EX 1-3	Full Gene Event	YES
CA2256-1	CDKN2A-DEL	chr9:21968530-22000081	EX 1-3	Full Gene Event	YES
CA2257-1	CDKN2A-DEL	chr9:21968530-22000081	EX 1-3	Full Gene Event	NON
CA2283-1	CDKN2A-DEL	chr9:21968530-22000081	EX 1-3	Full Gene Event	NON
CA807-1	CDKN2A-DEL	chr9:21968530-22000081	EX 1-3	Full Gene Event	NON
CA824-1	CDKN2A-DEL	chr9:21968530-22000081	EX 1-3	Full Gene Event	YES
CA826-1	CDKN2A-DEL	chr9:21968530-22000081	EX 1-3	Full Gene Event	NON
CA827-1	CDKN2A-DEL	chr9:21968530-22000081	EX 1-3	Full Gene Event	NON
CA846-1	CDKN2A-DEL	chr9:21968530-22000081	EX 1-3	Full Gene Event	NON
CA847-1	CDKN2A-DEL	chr9:21974295-21979535	EX 1	Partial	NON
CA866-1	CDKN2A-DEL	chr9:21974295-21979535	EX 1	Partial	NON
CA868-1	CDKN2A-DEL	chr9:21968530-22000081	EX 1-3	Full Gene Event	NON
CA869-1	CDKN2A-DEL	chr9:21968530-22000081	EX 1-3	Full Gene Event	YES
CA870-1	CDKN2A-DEL	chr9:21968530-22000081	EX 1-3	Full Gene Event	NON
CA872-1	CDKN2A-DEL	chr9:21968530-22000081	EX 1-3	Full Gene Event	YES
CA898-1	CDKN2A-DEL	chr9:21967875-21967936	EX 1-3	Full Gene Event	NON
CA899-1	CDKN2A-DEL	chr9:21968530-22000081	EX 1-3	Full Gene Event	YES
CA900-1	CDKN2A-DEL	chr9:21968530-22000081	EX 1-3	Full Gene Event	YES
CA901-1	CDKN2A-DEL	chr9:21968530-22000081	EX 1-3	Full Gene Event	NON
CA907-1	CDKN2A-DEL	chr9:21968530-22000081	EX 1-3	Full Gene Event	YES
CA910-1	CDKN2A-DEL	chr9:21967875-21967936	EX 1-3	Full Gene Event	NON
CA915-1	CDKN2A-DEL	chr9:21968530-22000081	EX 1-3	Full Gene Event	YES
CA917-1	CDKN2A-DEL	chr9:21968530-22000081	EX 1-3	Full Gene Event	NON
CA918-1	CDKN2A-DEL	chr9:21968530-22000081	EX 1-3	Full Gene Event	YES
CA921-1	CDKN2A-DEL	chr9:21968530-22000081	EX 1-3	Full Gene Event	YES
CA923-1	CDKN2A-DEL	chr9:21968530-22000081	EX 1-3	Full Gene Event	YES
CA928-1	CDKN2A-DEL	chr9:21968530-22000081	EX 1-3	Full Gene Event	YES
CA930-1	CDKN2A-DEL	chr9:21974295-21979535	EX 1	Partial	YES
CA931-1	CDKN2A-DEL	chr9:21968530-22000081	EX 1-3	Full Gene Event	YES
CA932-1	CDKN2A-DEL	chr9:21968530-22000081	EX 1-3	Full Gene Event	NON
CA949-1	CDKN2A-DEL	chr9:21974295-21979535	EX 1	Partial	YES
CNVs in CDKN2B
Sample	Detected alterations	Genomic Location (GRCh37.p13)	Implicated Exons (NM_004936)	Type of alteration	Homozygous
CA1019-1	CDKN2B-DEL	chr9:22005905-22008978	EX 1-2	Full Gene Event	NON
CA1047-1	CDKN2B-DEL	chr9:22005905-22006285	EX 2	Partial	NON
CA1048-1	CDKN2B-DEL	chr9:22005905-22008978	EX 1-2	Full Gene Event	NON
CA1050-1	CDKN2B-DEL	chr9:22005905-22008978	EX 1-2	Full Gene Event	YES
CA1051-1	CDKN2B-DEL	chr9:22005905-22008978	EX 1-2	Full Gene Event	YES
CA1127-1	CDKN2B-DEL	chr9:22005905-22006285	EX 2	Partial	NON
CA1151-1	CDKN2B-DEL	chr9:22005905-22008978	EX 1-2	Full Gene Event	NON
CA1153-1	CDKN2B-DEL	chr9:22005905-22008978	EX 1-2	Partial	NON
CA1220-1	CDKN2B-DEL	chr9:22005905-22008978	EX 1-2	Full Gene Event	YES
CA1274-1	CDKN2B-DEL	chr9:22005905-22008978	EX 1-2	Full Gene Event	NON
CA1315-1	CDKN2B-DEL	chr9:22005905-22008978	EX 1-2	Full Gene Event	YES
CA1324-1	CDKN2B-DEL	chr9:22005905-22008978	EX 1-2	Full Gene Event	YES
CA1366-1	CDKN2B-DEL	chr9:22005905-22008978	EX 1-2	Full Gene Event	YES
CA1408-1	CDKN2B-DEL	chr9:22005905-22008978	EX 1-2	Full Gene Event	YES
CA1529-1	CDKN2B-DEL	chr9:22005905-22006285	EX 2	Partial	NON
CA1562-1	CDKN2B-DEL	chr9:22005905-22008978	EX 1-2	Full Gene Event	NON
CA1582-1	CDKN2B-DEL	chr9:22005905-22008978	EX 1-2	Full Gene Event	YES
CA1657-1	CDKN2B-DEL	chr9:22005905-22008978	EX 1-2	Partial	YES
CA1660-1	CDKN2B-DEL	chr9:22005905-22008978	EX 1-2	Full Gene Event	NON
CA1666-1	CDKN2B-DEL	chr9:22005905-22008978	EX 1-2	Full Gene Event	YES
CA1669-1	CDKN2B-DEL	chr9:22005905-22008978	EX 1-2	Full Gene Event	YES
CA1682-1	CDKN2B-DEL	chr9:22005905-22006285	EX 2	Partial	NON
CA1747-1	CDKN2B-DEL	chr9:22005905-22008978	EX 1-2	Full Gene Event	YES
CA1749-1	CDKN2B-DEL	chr9:22005905-22008978	EX 1-2	Partial	YES
CA1750-1	CDKN2B-DEL	chr9:22005905-22008978	EX 1-2	Full Gene Event	YES
CA1822-1	CDKN2B-DEL	chr9:22005905-22006285	EX 2	Partial	NON
CA1853-1	CDKN2B-DEL	chr9:22005905-22008978	EX 1-2	Full Gene Event	NON
CA1854-1	CDKN2B-DEL	chr9:22005905-22008978	EX 1-2	Full Gene Event	YES
CA1988-1	CDKN2B-DEL	chr9:22005905-22008978	EX 1-2	Full Gene Event	NON
CA1989-1	CDKN2B-DEL	chr9:22005905-22008978	EX 1-2	Full Gene Event	NON
CA2064-1	CDKN2B-DEL	chr9:22005905-22006285	EX 2	Partial	NON
CA2098-1	CDKN2B-DEL	chr9:22005905-22008978	EX 1-2	Full Gene Event	NON
CA2160-1	CDKN2B-DEL	chr9:22005905-22006285	EX 2	Partial	NON
CA2173-1	CDKN2B-DEL	chr9:22005905-22008978	EX 1-2	Full Gene Event	NON
CA2211-1	CDKN2B-DEL	chr9:22005905-22008978	EX 1-2	Full Gene Event	NON
CA2216-1	CDKN2B-DEL	chr9:22005905-22008978	EX 1-2	Full Gene Event	YES
CA2220-1	CDKN2B-DEL	chr9:22005905-22008978	EX 1-2	Full Gene Event	NON
CA2255-1	CDKN2B-DEL	chr9:22005905-22008978	EX 1-2	Full Gene Event	YES
CA2257-1	CDKN2B-DEL	chr9:22005905-22008978	EX 1-2	Full Gene Event	NON
CA2283-1	CDKN2B-DEL	chr9:22005905-22008978	EX 1-2	Full Gene Event	NON
CA807-1	CDKN2B-DEL	chr9:22005905-22008978	EX 1-2	Full Gene Event	NON
CA824-1	CDKN2B-DEL	chr9:22005905-22008978	EX 1-2	Full Gene Event	YES
CA826-1	CDKN2B-DEL	chr9:22005905-22008978	EX 1-2	Full Gene Event	NON
CA827-1	CDKN2B-DEL	chr9:22005905-22008978	EX 1-2	Full Gene Event	NON
CA846-1	CDKN2B-DEL	chr9:22005905-22008978	EX 1-2	Full Gene Event	NON
CA847-1	CDKN2B-DEL	chr9:22005905-22006285	EX 2	Partial	NON
CA868-1	CDKN2B-DEL	chr9:22005905-22008978	EX 1-2	Full Gene Event	NON
CA869-1	CDKN2B-DEL	chr9:22005905-22008978	EX 1-2	Full Gene Event	YES
CA870-1	CDKN2B-DEL	chr9:22005905-22008978	EX 1-2	Full Gene Event	NON
CA872-1	CDKN2B-DEL	chr9:22005905-22008978	EX 1-2	Full Gene Event	YES
CA898-1	CDKN2B-DEL	chr9:22005905-22008978	EX 1-2	Partial	NON
CA900-1	CDKN2B-DEL	chr9:22005905-22008978	EX 1-2	Full Gene Event	YES
CA901-1	CDKN2B-DEL	chr9:22005905-22008978	EX 1-2	Full Gene Event	NON
CA907-1	CDKN2B-DEL	chr9:22005905-22008978	EX 1-2	Full Gene Event	YES
CA910-1	CDKN2B-DEL	chr9:22005905-22008978	EX 1-2	Partial	NON
CA915-1	CDKN2B-DEL	chr9:22005905-22008978	EX 1-2	Full Gene Event	YES
CA917-1	CDKN2B-DEL	chr9:22005905-22008978	EX 1-2	Full Gene Event	NON
CA918-1	CDKN2B-DEL	chr9:22005905-22008978	EX 1-2	Full Gene Event	YES
CA921-1	CDKN2B-DEL	chr9:22005905-22008978	EX 1-2	Full Gene Event	YES
CA923-1	CDKN2B-DEL	chr9:22005905-22008978	EX 1-2	Full Gene Event	YES
CA928-1	CDKN2B-DEL	chr9:22005905-22008978	EX 1-2	Full Gene Event	YES
CA930-1	CDKN2B-DEL	chr9:22005905-22008978	EX 1-2	Partial	YES
CA931-1	CDKN2B-DEL	chr9:22005905-22008978	EX 1-2	Full Gene Event	YES
CA932-1	CDKN2B-DEL	chr9:22005905-22008978	EX 1-2	Full Gene Event	NON
CA949-1	CDKN2B-DEL	chr9:22005905-22008978	EX 1-2	Partial	YES
CNVs in ERG
Sample	Detected alterations	Genomic Location (GRCh37.p13)	Implicated Exons (NM_004449)	Type of alteration
CA1316-1	ERG-DEL	chr21:39764271-39795527	EX 5-9	Partial
CA1448-1	ERG-DEL	chr21:39755255-39870434	EX 4-11	Partial
CA1660-1	ERG-DEL	chr21:39762818-39795527	EX 5-10	Partial
CA1668-1	ERG-DEL	chr21:39764271-39795527	EX 5-8	Partial
CA1673-1	ERG-DEL	chr21:39755255-39795527	EX 5-11	Partial
CA1681-1	ERG-DEL	chr21:39772609-39764271	EX 7	Partial
CA1745-1	ERG-DEL	chr21:39764478-39764271	EX 7	Partial
CA1852-1	ERG-DEL	chr21:39870193-39947652	EX 3	Partial
CA2101-1	ERG-DEL	chr21:39870193-39870434	EX 1	Partial
CA867-1	ERG-DEL	chr21:39774416-39774690	EX 5	Partial
CA868-1	ERG-DEL	chr21:39774416-39795527	EX 5-7	Partial
CA900-1	ERG-DEL	chr21:39762818-39774690	EX 7-10	Partial
CA921-1	ERG-DEL	chr21:39762818-39795527	EX 5-10	Partial
Deletions in PAR1 region
CA1047-1	PAR1-DEL
CA1218-1	PAR1-DEL
CA1529-1	PAR1-DEL
CA1658-1	PAR1-DEL
CA2054-1	PAR1-DEL
CA918-1	PAR1-DEL
CA2158-1	PAR1-DEL
CA2246-1	PAR1-DEL
CA2255-1	PAR1-DEL
CA2256-1	PAR1-DEL
